# Supplementary material for: Modeling and gene knockdown to assess the contribution of nonsense-mediated decay, premature termination, and selenocysteine insertion to the selenoprotein hierarchy
Source: RNA. 2016 Jul;22(7):1076–84. doi: 10.1261/rna.055749.115 (PMC4911915; doi:10.1261/rna.055749.115)
Supplement: Supplemental Material [file supp_055749.115_Supp_models.txt]

%%%%%%%%%%%%%%%%%%%%%%%%%%%%%%%%%%%%%%%%%%%%%%%%%%%%%%%%%%%%%%%%%%%%%%%%
% MODEL 1 - GENERAL
% Author: Anze Zupanic
% Date: September 2014 
%%%%%%%%%%%%%%%%%%%%%%%%%%%%%%%%%%%%%%%%%%%%%%%%%%%%%%%%%%%%%%%%%%%%%%%%%%

% PottersWheel model definition file
% This file is constructed as a Matlab function.
% The returned variable "m" contains all required information of the model.
% For more information visit www.potterswheel.de

function m = UPFstudy_Model1_general()


m = pwGetEmptyModel();
% General information:
% ID fields require no blanks and only A-Za-z_0-9. 
% Use [] in order to get default values for a field.
% You can use an arbitrary number of strings in arrays like {'string1','string2', ...}.

%% Meta information

m.name        = 'UPFstudy_Model1_general';
m.description = 'a';
m.authors     = {'Anze Zupanic'};
m.dates       = {'2014-02-05'};
m.modelFormat = 3.0;

%% Default sampling time points
% m.t = 0:10:200;


%% X - Dynamic variables

% Model 1 for every selenoprotein has the same dynamic variables initiated
% to the same values
%   gene        - there is one copy of the selenoprotein gene
%   mRNA        - initially there are no mRNAs in the cell
%   mRNA_UGA    - also no mRNAs with ribosome at UGA codon
%   mRNA_sec    - and no mRNAs with tRNA bound
m = pwAddX(m, 'Gene'    ,  1, 'fix',    [],     [],   [], 'cytoplasm');
m = pwAddX(m, 'mRNA'    ,  0, 'fix',     0,     [],   [], 'cytoplasm');
m = pwAddX(m, 'mRNA_sec',  0, 'fix',     0,     [],   [], 'cytoplasm');
m = pwAddX(m, 'mRNA_UGA',  0, 'fix',     0,     [],   [], 'cytoplasm');


%% K - Dynamic parameters

% Model 1 for every selenoprotein has the same dynamic variables:
%   transcription   - rate of transcription of a mRNA from the gene
%   translation_UGA - rate of ribosome moving from start codon to UGA codon
%   secbinding      - rate of binding a tRNAsec molecules
%   translation_END - rate of ribosome moving from UGA to stop codon
%   NMD             - rate of NMD based degradation of the mRNA
%   degradation     - rate of normal degradation of mRNAs


% Translation_UGA, translation_END and degradation were set according to
% the values from the literature for each selenoprotein. (Since very little
% known about degradation rates for individual selenoproteins, we assume
% that normal degradation is the same for all). The used values are: 
% Gpx1: 0.52, 0.23, 0.00025 
% Gpx2: 0.64, 0.22, 0.00025
% Gpx4: 0.35, 0.46, 0.00025
% TR1:  0.05, 12.5, 0.00025
% TR2:  0.05, 8.33, 0.00025
% SelK: 0.27, 6.25, 0.00025
% SelH: 0.58, 0.31, 0.00025
% Sep15:0.26, 0.36, 0.00025 
% Sepp1:0.43, 0.09, 0.00025  
% Sepw1:2.08, 0.36, 0.00025
% SPS2: 0.42, 0.06, 0.00025

% see Table S3 for fitted values for each selenoprotein. 
m = pwAddK(m, 'transcription'  , 1.56973046441431e-05, 'global');
m = pwAddK(m, 'translation_UGA', 0.520833333333333   , 'fix'   );
m = pwAddK(m, 'secBinding'     , 0.000138998427400249, 'global');
m = pwAddK(m, 'translation_END', 0.231481481481481   , 'fix'   );
m = pwAddK(m, 'NMD'            , 0.0005969375730224  , 'global');
m = pwAddK(m, 'degradation'    , 0.00025             , 'fix'   );


%% R - Reactions
% these reaction are the same for all selenoproteins
m = pwAddR(m, 'R01', {'Gene'}               ,{'Gene','mRNA'}     ,{}            ,'C' ,[] ,'k1*r1'    ,{'transcription'});
m = pwAddR(m, 'R02', {'mRNA'}               ,{'mRNA_UGA'}        ,{}            ,'C' ,[] ,'k1*r1'    ,{'translation_UGA'});
m = pwAddR(m, 'R03', {'mRNA_UGA'}           ,{'mRNA_sec'}        ,{'tRNAsec'}   ,'C' ,[] ,'k1*r1*m1' ,{'secBinding'});
m = pwAddR(m, 'R04', {'mRNA_sec'}           ,{'mRNA'}            ,{}            ,'C' ,[] ,'k1*r1'    ,{'translation_END'});
m = pwAddR(m, 'R05', {'mRNA_UGA'}           ,{}                  ,{}            ,'C' ,[] ,'k1*r1'    ,{'NMD'});
m = pwAddR(m, 'R06', {'mRNA_UGA'}           ,{}                  ,{}            ,'C' ,[] ,'k1*r1'    ,{'degradation'});
m = pwAddR(m, 'R07', {'mRNA_sec'}           ,{}                  ,{}            ,'C' ,[] ,'k1*r1'    ,{'degradation'});
m = pwAddR(m, 'R08', {'mRNA'}               ,{}                  ,{}            ,'C' ,[] ,'k1*r1'    ,{'degradation'});


%% C - Compartments
m = pwAddC(m, 'cytoplasm', 1);


%% U - Driving inputs
m = pwAddU(m, 'tRNAsec', 'steps', [-1 0]  , [0 0]  , 'cytoplasm');


%% Y - Observables
m = pwAddY(m, 'mRNA_total', 'mRNA+mRNA_UGA+mRNA_sec');


%% Time
m.t = 0:100:100000;


%% Designer layout properties
m.designerPropsM = [1 1 1 0 0 0 400 250 600 400 1 1 1 0 0 0 0 0 0];


%%%%%%%%%%%%%%%%%%%%%%%%%%%%%%%%%%%%%%%%%%%%%%%%%%%%%%%%%%%%%%%%%%%%%%%%
% MODEL 1b
% Author: Anze Zupanic
% Date: September 2014 
%%%%%%%%%%%%%%%%%%%%%%%%%%%%%%%%%%%%%%%%%%%%%%%%%%%%%%%%%%%%%%%%%%%%%%%%%%
% PottersWheel model definition file
% This file is constructed as a Matlab function.
% The returned variable "m" contains all required information of the model.
% For more information visit www.potterswheel.de

function m = UPFstudy_Model1b()


m = pwGetEmptyModel();
% General information:
% ID fields require no blanks and only A-Za-z_0-9. 
% Use [] in order to get default values for a field.
% You can use an arbitrary number of strings in arrays like {'string1','string2', ...}.

%% Meta information

m.name        = 'UPFstudy_Model1b';
m.description = 'a';
m.authors     = {'Anze Zupanic'};
m.dates       = {'2014-03-27'};
m.modelFormat = 3.0;

%% Default sampling time points
% m.t = 0:10:200;


%% X - Dynamic variables
% all selenoproteins are listed below with same initial values
%   gene        - there is one copy of the selenoprotein gene
%   mRNA        - initially there are no mRNAs in the cell
%   mRNA_UGA    - also no mRNAs with ribosome at UGA codon
%   mRNA_sec    - and no mRNAs with tRNA bound

m = pwAddX(m, 'Gene_Gpx1'    ,  1, 'fix',    [],     [],   [], 'cytoplasm');
m = pwAddX(m, 'mRNA_Gpx1'    ,  0, 'fix',     0,     [],   [], 'cytoplasm');
m = pwAddX(m, 'mRNA_sec_Gpx1',  0, 'fix',     0,     [],   [], 'cytoplasm');
m = pwAddX(m, 'mRNA_UGA_Gpx1',  0, 'fix',     0,     [],   [], 'cytoplasm');

m = pwAddX(m, 'Gene_Gpx2'    ,  1, 'fix',    [],     [],   [], 'cytoplasm');
m = pwAddX(m, 'mRNA_Gpx2'    ,  0, 'fix',     0,     [],   [], 'cytoplasm');
m = pwAddX(m, 'mRNA_sec_Gpx2',  0, 'fix',     0,     [],   [], 'cytoplasm');
m = pwAddX(m, 'mRNA_UGA_Gpx2',  0, 'fix',     0,     [],   [], 'cytoplasm');

m = pwAddX(m, 'Gene_Gpx4'    ,  1, 'fix',    [],     [],   [], 'cytoplasm');
m = pwAddX(m, 'mRNA_Gpx4'    ,  0, 'fix',     0,     [],   [], 'cytoplasm');
m = pwAddX(m, 'mRNA_sec_Gpx4',  0, 'fix',     0,     [],   [], 'cytoplasm');
m = pwAddX(m, 'mRNA_UGA_Gpx4',  0, 'fix',     0,     [],   [], 'cytoplasm');

m = pwAddX(m, 'Gene_TR1'    ,  1, 'fix',    [],     [],   [], 'cytoplasm');
m = pwAddX(m, 'mRNA_TR1'    ,  0, 'fix',     0,     [],   [], 'cytoplasm');
m = pwAddX(m, 'mRNA_sec_TR1',  0, 'fix',     0,     [],   [], 'cytoplasm');
m = pwAddX(m, 'mRNA_UGA_TR1',  0, 'fix',     0,     [],   [], 'cytoplasm');

m = pwAddX(m, 'Gene_TR2'    ,  1, 'fix',    [],     [],   [], 'cytoplasm');
m = pwAddX(m, 'mRNA_TR2'    ,  0, 'fix',     0,     [],   [], 'cytoplasm');
m = pwAddX(m, 'mRNA_sec_TR2',  0, 'fix',     0,     [],   [], 'cytoplasm');
m = pwAddX(m, 'mRNA_UGA_TR2',  0, 'fix',     0,     [],   [], 'cytoplasm');

m = pwAddX(m, 'Gene_Sepp'    ,  1, 'fix',    [],     [],   [], 'cytoplasm');
m = pwAddX(m, 'mRNA_Sepp'    ,  0, 'fix',     0,     [],   [], 'cytoplasm');
m = pwAddX(m, 'mRNA_sec_Sepp',  0, 'fix',     0,     [],   [], 'cytoplasm');
m = pwAddX(m, 'mRNA_UGA_Sepp',  0, 'fix',     0,     [],   [], 'cytoplasm');

m = pwAddX(m, 'Gene_SelH'    ,  1, 'fix',    [],     [],   [], 'cytoplasm');
m = pwAddX(m, 'mRNA_SelH'    ,  0, 'fix',     0,     [],   [], 'cytoplasm');
m = pwAddX(m, 'mRNA_sec_SelH',  0, 'fix',     0,     [],   [], 'cytoplasm');
m = pwAddX(m, 'mRNA_UGA_SelH',  0, 'fix',     0,     [],   [], 'cytoplasm');

m = pwAddX(m, 'Gene_SelK'    ,  1, 'fix',    [],     [],   [], 'cytoplasm');
m = pwAddX(m, 'mRNA_SelK'    ,  0, 'fix',     0,     [],   [], 'cytoplasm');
m = pwAddX(m, 'mRNA_sec_SelK',  0, 'fix',     0,     [],   [], 'cytoplasm');
m = pwAddX(m, 'mRNA_UGA_SelK',  0, 'fix',     0,     [],   [], 'cytoplasm');

m = pwAddX(m, 'Gene_Sep15'    ,  1, 'fix',    [],     [],   [], 'cytoplasm');
m = pwAddX(m, 'mRNA_Sep15'    ,  0, 'fix',     0,     [],   [], 'cytoplasm');
m = pwAddX(m, 'mRNA_sec_Sep15',  0, 'fix',     0,     [],   [], 'cytoplasm');
m = pwAddX(m, 'mRNA_UGA_Sep15',  0, 'fix',     0,     [],   [], 'cytoplasm');

m = pwAddX(m, 'Gene_SPS2'    ,  1, 'fix',    [],     [],   [], 'cytoplasm');
m = pwAddX(m, 'mRNA_SPS2'    ,  0, 'fix',     0,     [],   [], 'cytoplasm');
m = pwAddX(m, 'mRNA_sec_SPS2',  0, 'fix',     0,     [],   [], 'cytoplasm');
m = pwAddX(m, 'mRNA_UGA_SPS2',  0, 'fix',     0,     [],   [], 'cytoplasm');

m = pwAddX(m, 'Gene_Sepw1'    ,  1, 'fix',    [],     [],   [], 'cytoplasm');
m = pwAddX(m, 'mRNA_Sepw1'    ,  0, 'fix',     0,     [],   [], 'cytoplasm');
m = pwAddX(m, 'mRNA_sec_Sepw1',  0, 'fix',     0,     [],   [], 'cytoplasm');
m = pwAddX(m, 'mRNA_UGA_Sepw1',  0, 'fix',     0,     [],   [], 'cytoplasm');

%% K - Dynamic parameters
%   transcription   - rate of transcription of a mRNA from the gene
%   translation_UGA - rate of ribosome moving from start codon to UGA codon
%   secbinding      - rate of binding a tRNAsec molecules
%   translation_END - rate of ribosome moving from UGA to stop codon
%   NMD             - rate of NMD based degradation of the mRNA
%   degradation     - rate of normal degradation of mRNAs
m = pwAddK(m, 'transcription_Gpx1'  , 1.56973046441431e-05, 'global');
m = pwAddK(m, 'translation_UGA_Gpx1', 0.520833333333333   , 'fix'   );
m = pwAddK(m, 'secBinding_Gpx1'     , 0.000138998427400249, 'global');
m = pwAddK(m, 'translation_END_Gpx1', 0.231481481481481   , 'fix'   );
m = pwAddK(m, 'NMD_Gpx1'            , 0.0005969375730224  , 'global');
m = pwAddK(m, 'degradation_Gpx1'    , 0.00025             , 'fix'   );

m = pwAddK(m, 'transcription_Gpx2'  , 8.24499176659036e-06, 'global');
m = pwAddK(m, 'translation_UGA_Gpx2', 0.641025641025641   , 'fix'   );
m = pwAddK(m, 'secBinding_Gpx2'     , 1.00072786905447e-07, 'global');
m = pwAddK(m, 'translation_END_Gpx2', 0.221238938053097   , 'fix'   );
m = pwAddK(m, 'NMD_Gpx2'            , 1.00004698499661e-07, 'global');
m = pwAddK(m, 'degradation_Gpx2'    , 0.00025             , 'fix'   );

m = pwAddK(m, 'transcription_Gpx4'  , 0.000238629893984257, 'global');
m = pwAddK(m, 'translation_UGA_Gpx4', 0.347222222222222   , 'fix'   );
m = pwAddK(m, 'secBinding_Gpx4'     , 5.02184402801871e-05, 'global');
m = pwAddK(m, 'translation_END_Gpx4', 0.462962962962963   , 'fix'   );
m = pwAddK(m, 'NMD_Gpx4'            , 9.54450039786469e-05, 'global');
m = pwAddK(m, 'degradation_Gpx4'    , 0.00025             , 'fix'   );

m = pwAddK(m, 'transcription_TR1'  , 2.08325856313204e-05, 'global');
m = pwAddK(m, 'translation_UGA_TR1', 0.0454545454545455  , 'fix'   );
m = pwAddK(m, 'secBinding_TR1'     , 1.00000166905053e-07, 'global');
m = pwAddK(m, 'translation_END_TR1', 12.5, 'fix'   );
m = pwAddK(m, 'NMD_TR1'            , 1.08649728341266e-05, 'global');
m = pwAddK(m, 'degradation_TR1'    , 0.00025             , 'fix'   );

m = pwAddK(m, 'transcription_TR2'  , 0.000124568247642679, 'global');
m = pwAddK(m, 'translation_UGA_TR2', 0.0478927203065134  , 'fix'   );
m = pwAddK(m, 'secBinding_TR2'     , 3.71761806885377e-06, 'global');
m = pwAddK(m, 'translation_END_TR2', 8.33333333333333    , 'fix'   );
m = pwAddK(m, 'NMD_TR2'            , 7.71848315031509e-05, 'global');
m = pwAddK(m, 'degradation_TR2'    , 0.00025             , 'fix'   );

m = pwAddK(m, 'transcription_Sepp'  , 6.13130752772913e-06, 'global');
m = pwAddK(m, 'translation_UGA_Sepp', 0.431034482758621   , 'fix'   );
m = pwAddK(m, 'secBinding_Sepp'     , 7.57842445949248e-07, 'global');
m = pwAddK(m, 'translation_END_Sepp', 0.093984962406015   , 'fix'   );
m = pwAddK(m, 'NMD_Sepp'            , 0.000749990911259673, 'global');
m = pwAddK(m, 'degradation_Sepp'    , 0.00025             , 'fix'   );

m = pwAddK(m, 'transcription_SelH'  , 0.000238550203254256, 'global');
m = pwAddK(m, 'translation_UGA_SelH', 0.581395348837209   , 'fix'   );
m = pwAddK(m, 'secBinding_SelH'     , 7.10594229941777e-05, 'global');
m = pwAddK(m, 'translation_END_SelH', 0.3125              , 'fix'   );
m = pwAddK(m, 'NMD_SelH'            , 0.000333861152175014, 'global');
m = pwAddK(m, 'degradation_SelH'    , 0.00025             , 'fix'   );

m = pwAddK(m, 'transcription_SelK'  , 4.39591354749738e-05, 'global');
m = pwAddK(m, 'translation_UGA_SelK', 0.274725274725275   , 'fix'   );
m = pwAddK(m, 'secBinding_SelK'     , 31713.7730921325    , 'global');
m = pwAddK(m, 'translation_END_SelK', 6.25                , 'fix'   );
m = pwAddK(m, 'NMD_SelK'            , 1.01190508455211e-05, 'global');
m = pwAddK(m, 'degradation_SelK'    , 0.00025             , 'fix'   );

m = pwAddK(m, 'transcription_Sep15'  , 5.08972312767377e-06, 'global');
m = pwAddK(m, 'translation_UGA_Sep15', 0.263157894736842   , 'fix'   );
m = pwAddK(m, 'secBinding_Sep15'     , 1.00000000000883e-07, 'global');
m = pwAddK(m, 'translation_END_Sep15', 0.357142857142857   , 'fix'   );
m = pwAddK(m, 'NMD_Sep15'            , 1.00000000000002e-07, 'global');
m = pwAddK(m, 'degradation_Sep15'    , 0.00025             , 'fix'   );

m = pwAddK(m, 'transcription_SPS2'  , 0.000222401182591302, 'global');
m = pwAddK(m, 'translation_UGA_SPS2', 0.423728813559322   , 'fix'   );
m = pwAddK(m, 'secBinding_SPS2'     , 1.00000003122079e-07, 'global');
m = pwAddK(m, 'translation_END_SPS2', 0.0641025641025641  , 'fix'   );
m = pwAddK(m, 'NMD_SPS2'            , 1.00000000000511e-07, 'global');
m = pwAddK(m, 'degradation_SPS2'    , 0.00025             , 'fix'   );

m = pwAddK(m, 'transcription_Sepw1'  , 9.35776267746978e-05, 'global');
m = pwAddK(m, 'translation_UGA_Sepw1', 2.08333333333333    , 'fix'   );
m = pwAddK(m, 'secBinding_Sepw1'     , 0.000154356859181462, 'global');
m = pwAddK(m, 'translation_END_Sepw1', 0.36231884057971    , 'fix'   );
m = pwAddK(m, 'NMD_Sepw1'            , 0.000528647446847041, 'global');
m = pwAddK(m, 'degradation_Sepw1'    , 0.00025             , 'fix'   );

% m = pwAddK(m, 'protein_degradation'         , 2.5e-6, 'fix');


%% R - Reactions
m = pwAddR(m, 'R01', {'Gene_Gpx1'}                   ,{'Gene_Gpx1','mRNA_Gpx1'}     ,{}            ,'C' ,[] ,'k1*r1'    ,{'transcription_Gpx1'});
m = pwAddR(m, 'R02', {'mRNA_Gpx1'}                   ,{'mRNA_UGA_Gpx1'}        ,{}            ,'C' ,[] ,'k1*r1'    ,{'translation_UGA_Gpx1'});
m = pwAddR(m, 'R03', {'mRNA_UGA_Gpx1'}               ,{'mRNA_sec_Gpx1'}        ,{'tRNAsec'}   ,'C' ,[] ,'k1*r1*m1' ,{'secBinding_Gpx1'});
m = pwAddR(m, 'R04', {'mRNA_sec_Gpx1'}               ,{'mRNA_Gpx1'}            ,{}            ,'C' ,[] ,'k1*r1'    ,{'translation_END_Gpx1'});
m = pwAddR(m, 'R05', {'mRNA_UGA_Gpx1'}               ,{}                  ,{}            ,'C' ,[] ,'k1*r1'    ,{'NMD_Gpx1'});
m = pwAddR(m, 'R06', {'mRNA_UGA_Gpx1'}               ,{}                  ,{}            ,'C' ,[] ,'k1*r1'    ,{'degradation_Gpx1'});
m = pwAddR(m, 'R07', {'mRNA_sec_Gpx1'}               ,{}                  ,{}            ,'C' ,[] ,'k1*r1'    ,{'degradation_Gpx1'});
m = pwAddR(m, 'R08', {'mRNA_Gpx1'}                   ,{}                  ,{}            ,'C' ,[] ,'k1*r1'    ,{'degradation_Gpx1'});

m = pwAddR(m, 'R09', {'Gene_Gpx2'}                   ,{'Gene_Gpx2','mRNA_Gpx2'}     ,{}            ,'C' ,[] ,'k1*r1'    ,{'transcription_Gpx2'});
m = pwAddR(m, 'R10', {'mRNA_Gpx2'}                   ,{'mRNA_UGA_Gpx2'}        ,{}            ,'C' ,[] ,'k1*r1'    ,{'translation_UGA_Gpx2'});
m = pwAddR(m, 'R11', {'mRNA_UGA_Gpx2'}               ,{'mRNA_sec_Gpx2'}        ,{'tRNAsec'}   ,'C' ,[] ,'k1*r1*m1' ,{'secBinding_Gpx2'});
m = pwAddR(m, 'R12', {'mRNA_sec_Gpx2'}               ,{'mRNA_Gpx2'}            ,{}            ,'C' ,[] ,'k1*r1'    ,{'translation_END_Gpx2'});
m = pwAddR(m, 'R13', {'mRNA_UGA_Gpx2'}               ,{}                  ,{}            ,'C' ,[] ,'k1*r1'    ,{'NMD_Gpx2'});
m = pwAddR(m, 'R14', {'mRNA_UGA_Gpx2'}               ,{}                  ,{}            ,'C' ,[] ,'k1*r1'    ,{'degradation_Gpx2'});
m = pwAddR(m, 'R15', {'mRNA_sec_Gpx2'}               ,{}                  ,{}            ,'C' ,[] ,'k1*r1'    ,{'degradation_Gpx2'});
m = pwAddR(m, 'R16', {'mRNA_Gpx2'}                   ,{}                  ,{}            ,'C' ,[] ,'k1*r1'    ,{'degradation_Gpx2'});

m = pwAddR(m, 'R17', {'Gene_Gpx4'}                   ,{'Gene_Gpx4','mRNA_Gpx4'}     ,{}            ,'C' ,[] ,'k1*r1'    ,{'transcription_Gpx4'});
m = pwAddR(m, 'R18', {'mRNA_Gpx4'}                   ,{'mRNA_UGA_Gpx4'}        ,{}            ,'C' ,[] ,'k1*r1'    ,{'translation_UGA_Gpx4'});
m = pwAddR(m, 'R19', {'mRNA_UGA_Gpx4'}               ,{'mRNA_sec_Gpx4'}        ,{'tRNAsec'}   ,'C' ,[] ,'k1*r1*m1' ,{'secBinding_Gpx4'});
m = pwAddR(m, 'R20', {'mRNA_sec_Gpx4'}               ,{'mRNA_Gpx4'}            ,{}            ,'C' ,[] ,'k1*r1'    ,{'translation_END_Gpx4'});
m = pwAddR(m, 'R21', {'mRNA_UGA_Gpx4'}               ,{}                  ,{}            ,'C' ,[] ,'k1*r1'    ,{'NMD_Gpx4'});
m = pwAddR(m, 'R22', {'mRNA_UGA_Gpx4'}               ,{}                  ,{}            ,'C' ,[] ,'k1*r1'    ,{'degradation_Gpx4'});
m = pwAddR(m, 'R23', {'mRNA_sec_Gpx4'}               ,{}                  ,{}            ,'C' ,[] ,'k1*r1'    ,{'degradation_Gpx4'});
m = pwAddR(m, 'R24', {'mRNA_Gpx4'}                   ,{}                  ,{}            ,'C' ,[] ,'k1*r1'    ,{'degradation_Gpx4'});

m = pwAddR(m, 'R25', {'Gene_TR1'}                   ,{'Gene_TR1','mRNA_TR1'}     ,{}            ,'C' ,[] ,'k1*r1'    ,{'transcription_TR1'});
m = pwAddR(m, 'R26', {'mRNA_TR1'}                   ,{'mRNA_UGA_TR1'}        ,{}            ,'C' ,[] ,'k1*r1'    ,{'translation_UGA_TR1'});
m = pwAddR(m, 'R27', {'mRNA_UGA_TR1'}               ,{'mRNA_sec_TR1'}        ,{'tRNAsec'}   ,'C' ,[] ,'k1*r1*m1' ,{'secBinding_TR1'});
m = pwAddR(m, 'R28', {'mRNA_sec_TR1'}               ,{'mRNA_TR1'}            ,{}            ,'C' ,[] ,'k1*r1'    ,{'translation_END_TR1'});
m = pwAddR(m, 'R29', {'mRNA_UGA_TR1'}               ,{}                  ,{}            ,'C' ,[] ,'k1*r1'    ,{'NMD_TR1'});
m = pwAddR(m, 'R30', {'mRNA_UGA_TR1'}               ,{}                  ,{}            ,'C' ,[] ,'k1*r1'    ,{'degradation_TR1'});
m = pwAddR(m, 'R31', {'mRNA_sec_TR1'}               ,{}                  ,{}            ,'C' ,[] ,'k1*r1'    ,{'degradation_TR1'});
m = pwAddR(m, 'R32', {'mRNA_TR1'}                   ,{}                  ,{}            ,'C' ,[] ,'k1*r1'    ,{'degradation_TR1'});

m = pwAddR(m, 'R33', {'Gene_TR2'}                   ,{'Gene_TR2','mRNA_TR2'}     ,{}            ,'C' ,[] ,'k1*r1'    ,{'transcription_TR2'});
m = pwAddR(m, 'R34', {'mRNA_TR2'}                   ,{'mRNA_UGA_TR2'}        ,{}            ,'C' ,[] ,'k1*r1'    ,{'translation_UGA_TR2'});
m = pwAddR(m, 'R35', {'mRNA_UGA_TR2'}               ,{'mRNA_sec_TR2'}        ,{'tRNAsec'}   ,'C' ,[] ,'k1*r1*m1' ,{'secBinding_TR2'});
m = pwAddR(m, 'R36', {'mRNA_sec_TR2'}               ,{'mRNA_TR2'}            ,{}            ,'C' ,[] ,'k1*r1'    ,{'translation_END_TR2'});
m = pwAddR(m, 'R37', {'mRNA_UGA_TR2'}               ,{}                  ,{}            ,'C' ,[] ,'k1*r1'    ,{'NMD_TR2'});
m = pwAddR(m, 'R38', {'mRNA_UGA_TR2'}               ,{}                  ,{}            ,'C' ,[] ,'k1*r1'    ,{'degradation_TR2'});
m = pwAddR(m, 'R39', {'mRNA_sec_TR2'}               ,{}                  ,{}            ,'C' ,[] ,'k1*r1'    ,{'degradation_TR2'});
m = pwAddR(m, 'R40', {'mRNA_TR2'}                   ,{}                  ,{}            ,'C' ,[] ,'k1*r1'    ,{'degradation_TR2'});

m = pwAddR(m, 'R41', {'Gene_Sepp'}                   ,{'Gene_Sepp','mRNA_Sepp'}     ,{}            ,'C' ,[] ,'k1*r1'    ,{'transcription_Sepp'});
m = pwAddR(m, 'R42', {'mRNA_Sepp'}                   ,{'mRNA_UGA_Sepp'}        ,{}            ,'C' ,[] ,'k1*r1'    ,{'translation_UGA_Sepp'});
m = pwAddR(m, 'R43', {'mRNA_UGA_Sepp'}               ,{'mRNA_sec_Sepp'}        ,{'tRNAsec'}   ,'C' ,[] ,'k1*r1*m1' ,{'secBinding_Sepp'});
m = pwAddR(m, 'R44', {'mRNA_sec_Sepp'}               ,{'mRNA_Sepp'}            ,{}            ,'C' ,[] ,'k1*r1'    ,{'translation_END_Sepp'});
m = pwAddR(m, 'R45', {'mRNA_UGA_Sepp'}               ,{}                  ,{}            ,'C' ,[] ,'k1*r1'    ,{'NMD_Sepp'});
m = pwAddR(m, 'R46', {'mRNA_UGA_Sepp'}               ,{}                  ,{}            ,'C' ,[] ,'k1*r1'    ,{'degradation_Sepp'});
m = pwAddR(m, 'R47', {'mRNA_sec_Sepp'}               ,{}                  ,{}            ,'C' ,[] ,'k1*r1'    ,{'degradation_Sepp'});
m = pwAddR(m, 'R48', {'mRNA_Sepp'}                   ,{}                  ,{}            ,'C' ,[] ,'k1*r1'    ,{'degradation_Sepp'});

m = pwAddR(m, 'R49', {'Gene_SelH'}                   ,{'Gene_SelH','mRNA_SelH'}     ,{}            ,'C' ,[] ,'k1*r1'    ,{'transcription_SelH'});
m = pwAddR(m, 'R50', {'mRNA_SelH'}                   ,{'mRNA_UGA_SelH'}        ,{}            ,'C' ,[] ,'k1*r1'    ,{'translation_UGA_SelH'});
m = pwAddR(m, 'R51', {'mRNA_UGA_SelH'}               ,{'mRNA_sec_SelH'}        ,{'tRNAsec'}   ,'C' ,[] ,'k1*r1*m1' ,{'secBinding_SelH'});
m = pwAddR(m, 'R52', {'mRNA_sec_SelH'}               ,{'mRNA_SelH'}            ,{}            ,'C' ,[] ,'k1*r1'    ,{'translation_END_SelH'});
m = pwAddR(m, 'R53', {'mRNA_UGA_SelH'}               ,{}                  ,{}            ,'C' ,[] ,'k1*r1'    ,{'NMD_SelH'});
m = pwAddR(m, 'R54', {'mRNA_UGA_SelH'}               ,{}                  ,{}            ,'C' ,[] ,'k1*r1'    ,{'degradation_SelH'});
m = pwAddR(m, 'R55', {'mRNA_sec_SelH'}               ,{}                  ,{}            ,'C' ,[] ,'k1*r1'    ,{'degradation_SelH'});
m = pwAddR(m, 'R56', {'mRNA_SelH'}                   ,{}                  ,{}            ,'C' ,[] ,'k1*r1'    ,{'degradation_SelH'});

m = pwAddR(m, 'R57', {'Gene_SelK'}                   ,{'Gene_SelK','mRNA_SelK'}     ,{}            ,'C' ,[] ,'k1*r1'    ,{'transcription_SelK'});
m = pwAddR(m, 'R58', {'mRNA_SelK'}                   ,{'mRNA_UGA_SelK'}        ,{}            ,'C' ,[] ,'k1*r1'    ,{'translation_UGA_SelK'});
m = pwAddR(m, 'R59', {'mRNA_UGA_SelK'}               ,{'mRNA_sec_SelK'}        ,{'tRNAsec'}   ,'C' ,[] ,'k1*r1*m1' ,{'secBinding_SelK'});
m = pwAddR(m, 'R60', {'mRNA_sec_SelK'}               ,{'mRNA_SelK'}            ,{}            ,'C' ,[] ,'k1*r1'    ,{'translation_END_SelK'});
m = pwAddR(m, 'R61', {'mRNA_UGA_SelK'}               ,{}                  ,{}            ,'C' ,[] ,'k1*r1'    ,{'NMD_SelK'});
m = pwAddR(m, 'R62', {'mRNA_UGA_SelK'}               ,{}                  ,{}            ,'C' ,[] ,'k1*r1'    ,{'degradation_SelK'});
m = pwAddR(m, 'R63', {'mRNA_sec_SelK'}               ,{}                  ,{}            ,'C' ,[] ,'k1*r1'    ,{'degradation_SelK'});
m = pwAddR(m, 'R64', {'mRNA_SelK'}                   ,{}                  ,{}            ,'C' ,[] ,'k1*r1'    ,{'degradation_SelK'});

m = pwAddR(m, 'R65', {'Gene_Sep15'}                   ,{'Gene_Sep15','mRNA_Sep15'}     ,{}            ,'C' ,[] ,'k1*r1'    ,{'transcription_Sep15'});
m = pwAddR(m, 'R66', {'mRNA_Sep15'}                   ,{'mRNA_UGA_Sep15'}        ,{}            ,'C' ,[] ,'k1*r1'    ,{'translation_UGA_Sep15'});
m = pwAddR(m, 'R67', {'mRNA_UGA_Sep15'}               ,{'mRNA_sec_Sep15'}        ,{'tRNAsec'}   ,'C' ,[] ,'k1*r1*m1' ,{'secBinding_Sep15'});
m = pwAddR(m, 'R68', {'mRNA_sec_Sep15'}               ,{'mRNA_Sep15'}            ,{}            ,'C' ,[] ,'k1*r1'    ,{'translation_END_Sep15'});
m = pwAddR(m, 'R69', {'mRNA_UGA_Sep15'}               ,{}                  ,{}            ,'C' ,[] ,'k1*r1'    ,{'NMD_Sep15'});
m = pwAddR(m, 'R70', {'mRNA_UGA_Sep15'}               ,{}                  ,{}            ,'C' ,[] ,'k1*r1'    ,{'degradation_Sep15'});
m = pwAddR(m, 'R71', {'mRNA_sec_Sep15'}               ,{}                  ,{}            ,'C' ,[] ,'k1*r1'    ,{'degradation_Sep15'});
m = pwAddR(m, 'R72', {'mRNA_Sep15'}                   ,{}                  ,{}            ,'C' ,[] ,'k1*r1'    ,{'degradation_Sep15'});

m = pwAddR(m, 'R73', {'Gene_SPS2'}                   ,{'Gene_SPS2','mRNA_SPS2'}     ,{}            ,'C' ,[] ,'k1*r1'    ,{'transcription_SPS2'});
m = pwAddR(m, 'R74', {'mRNA_SPS2'}                   ,{'mRNA_UGA_SPS2'}        ,{}            ,'C' ,[] ,'k1*r1'    ,{'translation_UGA_SPS2'});
m = pwAddR(m, 'R75', {'mRNA_UGA_SPS2'}               ,{'mRNA_sec_SPS2'}        ,{'tRNAsec'}   ,'C' ,[] ,'k1*r1*m1' ,{'secBinding_SPS2'});
m = pwAddR(m, 'R76', {'mRNA_sec_SPS2'}               ,{'mRNA_SPS2'}            ,{}            ,'C' ,[] ,'k1*r1'    ,{'translation_END_SPS2'});
m = pwAddR(m, 'R77', {'mRNA_UGA_SPS2'}               ,{}                  ,{}            ,'C' ,[] ,'k1*r1'    ,{'NMD_SPS2'});
m = pwAddR(m, 'R78', {'mRNA_UGA_SPS2'}               ,{}                  ,{}            ,'C' ,[] ,'k1*r1'    ,{'degradation_SPS2'});
m = pwAddR(m, 'R79', {'mRNA_sec_SPS2'}               ,{}                  ,{}            ,'C' ,[] ,'k1*r1'    ,{'degradation_SPS2'});
m = pwAddR(m, 'R80', {'mRNA_SPS2'}                   ,{}                  ,{}            ,'C' ,[] ,'k1*r1'    ,{'degradation_SPS2'});

m = pwAddR(m, 'R81', {'Gene_Sepw1'}                   ,{'Gene_Sepw1','mRNA_Sepw1'}     ,{}            ,'C' ,[] ,'k1*r1'    ,{'transcription_Sepw1'});
m = pwAddR(m, 'R82', {'mRNA_Sepw1'}                   ,{'mRNA_UGA_Sepw1'}        ,{}            ,'C' ,[] ,'k1*r1'    ,{'translation_UGA_Sepw1'});
m = pwAddR(m, 'R83', {'mRNA_UGA_Sepw1'}               ,{'mRNA_sec_Sepw1'}        ,{'tRNAsec'}   ,'C' ,[] ,'k1*r1*m1' ,{'secBinding_Sepw1'});
m = pwAddR(m, 'R84', {'mRNA_sec_Sepw1'}               ,{'mRNA_Sepw1'}            ,{}            ,'C' ,[] ,'k1*r1'    ,{'translation_END_Sepw1'});
m = pwAddR(m, 'R85', {'mRNA_UGA_Sepw1'}               ,{}                  ,{}            ,'C' ,[] ,'k1*r1'    ,{'NMD_Sepw1'});
m = pwAddR(m, 'R86', {'mRNA_UGA_Sepw1'}               ,{}                  ,{}            ,'C' ,[] ,'k1*r1'    ,{'degradation_Sepw1'});
m = pwAddR(m, 'R87', {'mRNA_sec_Sepw1'}               ,{}                  ,{}            ,'C' ,[] ,'k1*r1'    ,{'degradation_Sepw1'});
m = pwAddR(m, 'R88', {'mRNA_Sepw1'}                   ,{}                  ,{}            ,'C' ,[] ,'k1*r1'    ,{'degradation_Sepw1'});

%% C - Compartments
m = pwAddC(m, 'cytoplasm', 1);


%% U - Driving inputs
% the only driving input is tRNAsec, which is define here. The values of
% tRNAsec in the model range from 0 (0 nM added sodium selenite) to 200000
% (40 nM added sodium selenite) - linear scale is used
m = pwAddU(m, 'tRNAsec', 'steps', [-1 0]  , [0 200000]  , 'cytoplasm');

%% Y - Observables
% the only observables are total mRNAs for each selenoprotein
m = pwAddY(m, 'mRNA_total_Gpx1', 'mRNA_Gpx1+mRNA_UGA_Gpx1+mRNA_sec_Gpx1');
m = pwAddY(m, 'mRNA_total_Gpx2', 'mRNA_Gpx2+mRNA_UGA_Gpx2+mRNA_sec_Gpx2');
m = pwAddY(m, 'mRNA_total_Gpx4', 'mRNA_Gpx4+mRNA_UGA_Gpx4+mRNA_sec_Gpx4');
m = pwAddY(m, 'mRNA_total_TR1', 'mRNA_TR1+mRNA_UGA_TR1+mRNA_sec_TR1');
m = pwAddY(m, 'mRNA_total_TR2', 'mRNA_TR2+mRNA_UGA_TR2+mRNA_sec_TR2');
m = pwAddY(m, 'mRNA_total_Sepp', 'mRNA_Sepp+mRNA_UGA_Sepp+mRNA_sec_Sepp');
m = pwAddY(m, 'mRNA_total_SelH', 'mRNA_SelH+mRNA_UGA_SelH+mRNA_sec_SelH');
m = pwAddY(m, 'mRNA_total_SelK', 'mRNA_SelK+mRNA_UGA_SelK+mRNA_sec_SelK');
m = pwAddY(m, 'mRNA_total_Sep15', 'mRNA_Sep15+mRNA_UGA_Sep15+mRNA_sec_Sep15');
m = pwAddY(m, 'mRNA_total_SPS2', 'mRNA_SPS2+mRNA_UGA_SPS2+mRNA_sec_SPS2');
m = pwAddY(m, 'mRNA_total_Sepw1', 'mRNA_Sepw1+mRNA_UGA_Sepw1+mRNA_sec_Sepw1');

%% Observation parameters


%% Designer layout properties
m.designerPropsM = [1 1 1 0 0 0 400 250 600 400 1 1 1 0 0 0 0 0 0];


%%%%%%%%%%%%%%%%%%%%%%%%%%%%%%%%%%%%%%%%%%%%%%%%%%%%%%%%%%%%%%%%%%%%%%%%
% MODEL 2 - GENERAL
% Author: Anze Zupanic
% Date: September 2014 
%%%%%%%%%%%%%%%%%%%%%%%%%%%%%%%%%%%%%%%%%%%%%%%%%%%%%%%%%%%%%%%%%%%%%%%%%%
% PottersWheel model definition file
% This file is constructed as a Matlab function.
% The returned variable "m" contains all required information of the model.
% For more information visit www.potterswheel.de

function m = UPFstudy_Model2_general()


m = pwGetEmptyModel();
% General information:
% ID fields require no blanks and only A-Za-z_0-9. 
% Use [] in order to get default values for a field.
% You can use an arbitrary number of strings in arrays like {'string1','string2', ...}.

%% Meta information

m.name        = 'UPFstudy_Model2_general';
m.description = 'a';
m.authors     = {'Anze Zupanic'};
m.dates       = {'2014-02-05'};
m.modelFormat = 3.0;

%% Default sampling time points
% m.t = 0:10:200;


%% X - Dynamic variables
% Model 1 for every selenoprotein has the same dynamic variables initiated
% to the same values
%   gene        - there is one copy of the selenoprotein gene
%   mRNA        - initially there are no mRNAs in the cell
%   mRNA_UGA    - also no mRNAs with ribosome at UGA codon
%   mRNA_sec    - and no mRNAs with tRNA bound
m = pwAddX(m, 'Gene'    ,  1, 'fix',    [],     [],   [], 'cytoplasm');
m = pwAddX(m, 'mRNA'    ,  0, 'fix',     0,     [],   [], 'cytoplasm');
m = pwAddX(m, 'mRNA_sec',  0, 'fix',     0,     [],   [], 'cytoplasm');
m = pwAddX(m, 'mRNA_UGA',  0, 'fix',     0,     [],   [], 'cytoplasm');
% m = pwAddX(m, 'protein'     ,  0, 'fix');


%% K - Dynamic parameters
% Model 2 for every selenoprotein has the same dynamic variables:
%   transcription   - rate of transcription of a mRNA from the gene
%   translation_UGA - rate of ribosome moving from start codon to UGA codon
%   secbinding      - rate of binding a tRNAsec molecules
%   translation_END - rate of ribosome moving from UGA to stop codon
%   NMD             - rate of NMD based degradation of the mRNA
%   degradation     - rate of normal degradation of mRNAs
%   dropoff         - rate of ribosome dropoff at UGA codon (without
%                       resulting degradation) - EXTRA COMPARED TO MODEL1


% translation_UGA, translation_END and degradation were set according to
% the values from the literature for each selenoprotein. (Since very little
% known about degradation rates for indiviudla selenoproteins, we assume
% that normal degradation is the same for all). The used values are: 
% Gpx1: 0.52, 0.23, 0.00025 
% Gpx2: 0.64, 0.22, 0.00025
% Gpx4: 0.35, 0.46, 0.00025
% TR1:  0.05, 12.5, 0.00025
% TR2:  0.05, 8.33, 0.00025
% SelK: 0.27, 6.25, 0.00025
% SelH: 0.58, 0.31, 0.00025
% Sep15:0.26, 0.36, 0.00025 
% Sepp1:0.43, 0.09, 0.00025  
% Sepw1:2.08, 0.36, 0.00025
% SPS2: 0.42, 0.06, 0.00025

% see Table S3 for fitted values for each selenoprotein. 
m = pwAddK(m, 'transcription'  , 1.56973046441431e-05, 'global');
m = pwAddK(m, 'translation_UGA', 0.520833333333333   , 'fix'   );
m = pwAddK(m, 'secBinding'     , 0.000138998427400249, 'global');
m = pwAddK(m, 'translation_END', 0.231481481481481   , 'fix'   );
m = pwAddK(m, 'NMD'            , 0.0005969375730224  , 'global');
m = pwAddK(m, 'dropoff'       , 1.08649728341266e-05 , 'global');
m = pwAddK(m, 'degradation'    , 0.00025             , 'fix'   );
% m = pwAddK(m, 'protein_degradation'         , 2.5e-6, 'fix');


%% R - Reactions
% these reaction are the same for all selenoproteinsm = pwAddR(m, 'R01', {'Gene'}                   ,{'Gene','mRNA'}     ,{}            ,'C' ,[] ,'k1*r1'    ,{'transcription'});
m = pwAddR(m, 'R02', {'mRNA'}                   ,{'mRNA_UGA'}        ,{}            ,'C' ,[] ,'k1*r1'    ,{'translation_UGA'});
m = pwAddR(m, 'R03', {'mRNA_UGA'}               ,{'mRNA_sec'}        ,{'tRNAsec'}   ,'C' ,[] ,'k1*r1*m1' ,{'secBinding'});
m = pwAddR(m, 'R04', {'mRNA_sec'}               ,{'mRNA'}            ,{}            ,'C' ,[] ,'k1*r1'    ,{'translation_END'});
m = pwAddR(m, 'R05', {'mRNA_UGA'}               ,{}                  ,{}            ,'C' ,[] ,'k1*r1'    ,{'NMD'});
m = pwAddR(m, 'R06', {'mRNA_UGA'}               ,{}                  ,{}            ,'C' ,[] ,'k1*r1'    ,{'degradation'});
m = pwAddR(m, 'R07', {'mRNA_sec'}               ,{}                  ,{}            ,'C' ,[] ,'k1*r1'    ,{'degradation'});
m = pwAddR(m, 'R08', {'mRNA'}                   ,{}                  ,{}            ,'C' ,[] ,'k1*r1'    ,{'degradation'});
% extra reaction compared to model1
m = pwAddR(m, 'R09', {'mRNA_UGA'}               ,{'mRNA'}            ,{}            ,'C' ,[] ,'k1*r1'    ,{'dropoff'});

%% C - Compartments
m = pwAddC(m, 'cytoplasm', 1);


%% U - Driving inputs
% the only driving input is tRNAsec, which is define here. The values of
% tRNAsec in the model range from 0 (0 nM added sodium selenite) to 200000
% (40 nM added sodium selenite) - linear scale is used
m = pwAddU(m, 'tRNAsec', 'steps', [-1 0]  , [0 25000]  , 'cytoplasm');


%% Y - Observables
% the only observable is total_mRNA
m = pwAddY(m, 'mRNA_total', 'mRNA+mRNA_UGA+mRNA_sec');

%% Time
m.t = 0:100:100000;

%% Designer layout properties
m.designerPropsM = [1 1 1 0 0 0 400 250 600 400 1 1 1 0 0 0 0 0 0];


%%%%%%%%%%%%%%%%%%%%%%%%%%%%%%%%%%%%%%%%%%%%%%%%%%%%%%%%%%%%%%%%%%%%%%%%
% MODEL 3 - GENERAL
% Author: Anze Zupanic
% Date: September 2014 
%%%%%%%%%%%%%%%%%%%%%%%%%%%%%%%%%%%%%%%%%%%%%%%%%%%%%%%%%%%%%%%%%%%%%%%%%%
% PottersWheel model definition file
% This file is constructed as a Matlab function.
% The returned variable "m" contains all required information of the model.
% For more information visit www.potterswheel.de

function m = UPFstudy_Model3_general()


m = pwGetEmptyModel();
% General information:
% ID fields require no blanks and only A-Za-z_0-9. 
% Use [] in order to get default values for a field.
% You can use an arbitrary number of strings in arrays like {'string1','string2', ...}.

%% Meta information

m.name        = 'UPFstudy__Model3_general';
m.description = 'a';
m.authors     = {'Anze Zupanic'};
m.dates       = {'2014-02-05'};
m.modelFormat = 3.0;

%% Default sampling time points
% m.t = 0:10:200;


%% X - Dynamic variables
% Model 3 for every selenoprotein has the same dynamic variables initiated
% to the same values
%   gene        - there is one copy of the selenoprotein gene
%   mRNA        - initially there are no mRNAs in the cell
%   mRNA_UGA    - also no mRNAs with ribosome at UGA codon
%   mRNA_sec    - and no mRNAs with tRNA bound
%
%   mRNA, mRNA_UGA and mRNA_sec are all present with different length of
%   the polyadenylated tail (from 70 to 20 for mRNA_UGA and mRNA_sec and 
%   for 70 to 10 for mRNA)

m = pwAddX(m, 'Gene'      ,  1, 'fix',    [],     [],   [], 'cytoplasm');
m = pwAddX(m, 'mRNA70'    ,  0, 'fix',     0,     [],   [], 'cytoplasm');
m = pwAddX(m, 'mRNA60'    ,  0, 'fix',     0,     [],   [], 'cytoplasm');
m = pwAddX(m, 'mRNA50'    ,  0, 'fix',     0,     [],   [], 'cytoplasm');
m = pwAddX(m, 'mRNA40'    ,  0, 'fix',     0,     [],   [], 'cytoplasm');
m = pwAddX(m, 'mRNA30'    ,  0, 'fix',     0,     [],   [], 'cytoplasm');
m = pwAddX(m, 'mRNA20'    ,  0, 'fix',     0,     [],   [], 'cytoplasm');
m = pwAddX(m, 'mRNA10'    ,  0, 'fix',     0,     [],   [], 'cytoplasm');
m = pwAddX(m, 'mRNA70_sec',  0, 'fix',     0,     [],   [], 'cytoplasm');
m = pwAddX(m, 'mRNA60_sec',  0, 'fix',     0,     [],   [], 'cytoplasm');
m = pwAddX(m, 'mRNA50_sec',  0, 'fix',     0,     [],   [], 'cytoplasm');
m = pwAddX(m, 'mRNA40_sec',  0, 'fix',     0,     [],   [], 'cytoplasm');
m = pwAddX(m, 'mRNA30_sec',  0, 'fix',     0,     [],   [], 'cytoplasm');
m = pwAddX(m, 'mRNA20_sec',  0, 'fix',     0,     [],   [], 'cytoplasm');
m = pwAddX(m, 'mRNA70_UGA',  0, 'fix',     0,     [],   [], 'cytoplasm');
m = pwAddX(m, 'mRNA60_UGA',  0, 'fix',     0,     [],   [], 'cytoplasm');
m = pwAddX(m, 'mRNA50_UGA',  0, 'fix',     0,     [],   [], 'cytoplasm');
m = pwAddX(m, 'mRNA40_UGA',  0, 'fix',     0,     [],   [], 'cytoplasm');
m = pwAddX(m, 'mRNA30_UGA',  0, 'fix',     0,     [],   [], 'cytoplasm');
m = pwAddX(m, 'mRNA20_UGA',  0, 'fix',     0,     [],   [], 'cytoplasm');

%% K - Dynamic parameters
% Model 3 for every selenoprotein has the same dynamic variables:
%   transcription   - rate of transcription of a mRNA from the gene
%   translation_UGA - rate of ribosome moving from start codon to UGA codon
%   secbinding      - rate of binding a tRNAsec molecules
%   translation_END - rate of ribosome moving from UGA to stop codon
%   NMD             - rate of NMD based degradation of the mRNA
%   degradation_background     - rate of normal degradation of mRNAs
%   dropoff         - rate of ribosome dropoff at UGA codon (without
%                       resulting degradation) - EXTRA COMPARED TO MODEL1
%   degradation_polyA -  rate of degradation when polyA tail reaches
%                       minimum size EXTRA COMPARED TO MODEL1


% translation_UGA, translation_END, degradation_background and 
% degradation_polyA were set according to the values from the literature 
% for each selenoprotein. (Since very little known about degradation rates 
% for indiviudla selenoproteins, we assume that normal degradation and poly
% A degradation is the same for all). The used values are: 
% Gpx1: 0.52, 0.23, 0.00025, 100 
% Gpx2: 0.64, 0.22, 0.00025, 100
% Gpx4: 0.35, 0.46, 0.00025, 100
% TR1:  0.05, 12.5, 0.00025, 100
% TR2:  0.05, 8.33, 0.00025, 100
% SelK: 0.27, 6.25, 0.00025, 100
% SelH: 0.58, 0.31, 0.00025, 100
% Sep15:0.26, 0.36, 0.00025, 100
% Sepp1:0.43, 0.09, 0.00025, 100 
% Sepw1:2.08, 0.36, 0.00025, 100
% SPS2: 0.42, 0.06, 0.00025, 100

% see Table S3 for fitted values for each selenoprotein. 
m = pwAddK(m, 'transcription'         , 0.00170933288810836 , 'global');
m = pwAddK(m, 'translation_UGA'       , 0.520833333333333   , 'fix'   );
m = pwAddK(m, 'secBinding'            , 7.70718729214138e-05, 'global');
m = pwAddK(m, 'translation_END'       , 0.231481481481481   , 'fix'   );
m = pwAddK(m, 'NMD'                   , 0.111663210458388   , 'global');
m = pwAddK(m, 'dropoff'               , 0.000338087308164937, 'global');
m = pwAddK(m, 'degradation_background', 0.00025             , 'fix'   );
m = pwAddK(m, 'degradation_polyA'     , 100                 , 'fix'   );


%% R - Reactions
% these reaction are the same for all selenoproteins
m = pwAddR(m, 'R01', {'Gene'}                   ,{'Gene','mRNA70'}     ,{}            ,'C' ,[] ,'k1*r1'    ,{'transcription'});
m = pwAddR(m, 'R02', {'mRNA70'}                   ,{'mRNA70_UGA'}        ,{}            ,'C' ,[] ,'k1*r1'    ,{'translation_UGA'});
m = pwAddR(m, 'R03', {'mRNA70_UGA'}               ,{'mRNA70_sec'}        ,{'tRNAsec'}   ,'C' ,[] ,'k1*r1*m1' ,{'secBinding'});
m = pwAddR(m, 'R04', {'mRNA70_sec'}               ,{'mRNA60'}            ,{}            ,'C' ,[] ,'k1*r1'    ,{'translation_END'});
m = pwAddR(m, 'R05', {'mRNA70_UGA'}               ,{}                  ,{}            ,'C' ,[] ,'k1*r1'    ,{'NMD'});
m = pwAddR(m, 'R06', {'mRNA70_UGA'}               ,{}                  ,{}            ,'C' ,[] ,'k1*r1'    ,{'degradation_background'});
m = pwAddR(m, 'R07', {'mRNA70_sec'}               ,{}                  ,{}            ,'C' ,[] ,'k1*r1'    ,{'degradation_background'});
m = pwAddR(m, 'R08', {'mRNA70'}                   ,{}                  ,{}            ,'C' ,[] ,'k1*r1'    ,{'degradation_background'});
m = pwAddR(m, 'R09', {'mRNA70_UGA'}               ,{'mRNA70'}            ,{}            ,'C' ,[] ,'k1*r1'    ,{'dropoff'});
% -10 polyA
m = pwAddR(m, 'R10', {'mRNA60'}                   ,{'mRNA60_UGA'}        ,{}            ,'C' ,[] ,'k1*r1'    ,{'translation_UGA'});
m = pwAddR(m, 'R11', {'mRNA60_UGA'}               ,{'mRNA60_sec'}        ,{'tRNAsec'}   ,'C' ,[] ,'k1*r1*m1' ,{'secBinding'});
m = pwAddR(m, 'R12', {'mRNA60_sec'}               ,{'mRNA50'}            ,{}            ,'C' ,[] ,'k1*r1'    ,{'translation_END'});
m = pwAddR(m, 'R13', {'mRNA60_UGA'}               ,{}                  ,{}            ,'C' ,[] ,'k1*r1'    ,{'NMD'});
m = pwAddR(m, 'R14', {'mRNA60_UGA'}               ,{}                  ,{}            ,'C' ,[] ,'k1*r1'    ,{'degradation_background'});
m = pwAddR(m, 'R15', {'mRNA60_sec'}               ,{}                  ,{}            ,'C' ,[] ,'k1*r1'    ,{'degradation_background'});
m = pwAddR(m, 'R16', {'mRNA60'}                   ,{}                  ,{}            ,'C' ,[] ,'k1*r1'    ,{'degradation_background'});
m = pwAddR(m, 'R17', {'mRNA60_UGA'}               ,{'mRNA60'}            ,{}            ,'C' ,[] ,'k1*r1'    ,{'dropoff'});
% -20 polyA
m = pwAddR(m, 'R18', {'mRNA50'}                   ,{'mRNA50_UGA'}        ,{}            ,'C' ,[] ,'k1*r1'    ,{'translation_UGA'});
m = pwAddR(m, 'R19', {'mRNA50_UGA'}               ,{'mRNA50_sec'}        ,{'tRNAsec'}   ,'C' ,[] ,'k1*r1*m1' ,{'secBinding'});
m = pwAddR(m, 'R20', {'mRNA50_sec'}               ,{'mRNA40'}            ,{}            ,'C' ,[] ,'k1*r1'    ,{'translation_END'});
m = pwAddR(m, 'R21', {'mRNA50_UGA'}               ,{}                  ,{}            ,'C' ,[] ,'k1*r1'    ,{'NMD'});
m = pwAddR(m, 'R22', {'mRNA50_UGA'}               ,{}                  ,{}            ,'C' ,[] ,'k1*r1'    ,{'degradation_background'});
m = pwAddR(m, 'R23', {'mRNA50_sec'}               ,{}                  ,{}            ,'C' ,[] ,'k1*r1'    ,{'degradation_background'});
m = pwAddR(m, 'R24', {'mRNA50'}                   ,{}                  ,{}            ,'C' ,[] ,'k1*r1'    ,{'degradation_background'});
m = pwAddR(m, 'R25', {'mRNA50_UGA'}               ,{'mRNA50'}            ,{}            ,'C' ,[] ,'k1*r1'    ,{'dropoff'});
% -30 polyA
m = pwAddR(m, 'R26', {'mRNA40'}                   ,{'mRNA40_UGA'}        ,{}            ,'C' ,[] ,'k1*r1'    ,{'translation_UGA'});
m = pwAddR(m, 'R27', {'mRNA40_UGA'}               ,{'mRNA40_sec'}        ,{'tRNAsec'}   ,'C' ,[] ,'k1*r1*m1' ,{'secBinding'});
m = pwAddR(m, 'R28', {'mRNA40_sec'}               ,{'mRNA30'}            ,{}            ,'C' ,[] ,'k1*r1'    ,{'translation_END'});
m = pwAddR(m, 'R29', {'mRNA40_UGA'}               ,{}                  ,{}            ,'C' ,[] ,'k1*r1'    ,{'NMD'});
m = pwAddR(m, 'R30', {'mRNA40_UGA'}               ,{}                  ,{}            ,'C' ,[] ,'k1*r1'    ,{'degradation_background'});
m = pwAddR(m, 'R31', {'mRNA40_sec'}               ,{}                  ,{}            ,'C' ,[] ,'k1*r1'    ,{'degradation_background'});
m = pwAddR(m, 'R32', {'mRNA40'}                   ,{}                  ,{}            ,'C' ,[] ,'k1*r1'    ,{'degradation_background'});
m = pwAddR(m, 'R33', {'mRNA40_UGA'}               ,{'mRNA40'}            ,{}            ,'C' ,[] ,'k1*r1'    ,{'dropoff'});
% -40 polyA
m = pwAddR(m, 'R34', {'mRNA30'}                   ,{'mRNA30_UGA'}        ,{}            ,'C' ,[] ,'k1*r1'    ,{'translation_UGA'});
m = pwAddR(m, 'R35', {'mRNA30_UGA'}               ,{'mRNA30_sec'}        ,{'tRNAsec'}   ,'C' ,[] ,'k1*r1*m1' ,{'secBinding'});
m = pwAddR(m, 'R36', {'mRNA30_sec'}               ,{'mRNA20'}            ,{}            ,'C' ,[] ,'k1*r1'    ,{'translation_END'});
m = pwAddR(m, 'R37', {'mRNA30_UGA'}               ,{}                  ,{}            ,'C' ,[] ,'k1*r1'    ,{'NMD'});
m = pwAddR(m, 'R38', {'mRNA30_UGA'}               ,{}                  ,{}            ,'C' ,[] ,'k1*r1'    ,{'degradation_background'});
m = pwAddR(m, 'R39', {'mRNA30_sec'}               ,{}                  ,{}            ,'C' ,[] ,'k1*r1'    ,{'degradation_background'});
m = pwAddR(m, 'R40', {'mRNA30'}                   ,{}                  ,{}            ,'C' ,[] ,'k1*r1'    ,{'degradation_background'});
m = pwAddR(m, 'R41', {'mRNA30_UGA'}               ,{'mRNA30'}            ,{}            ,'C' ,[] ,'k1*r1'    ,{'dropoff'});
% -50 polyA
m = pwAddR(m, 'R42', {'mRNA20'}                   ,{'mRNA20_UGA'}        ,{}            ,'C' ,[] ,'k1*r1'    ,{'translation_UGA'});
m = pwAddR(m, 'R43', {'mRNA20_UGA'}               ,{'mRNA20_sec'}        ,{'tRNAsec'}   ,'C' ,[] ,'k1*r1*m1' ,{'secBinding'});
m = pwAddR(m, 'R44', {'mRNA20_sec'}               ,{'mRNA10'}            ,{}            ,'C' ,[] ,'k1*r1'    ,{'translation_END'});
m = pwAddR(m, 'R45', {'mRNA20_UGA'}               ,{}                  ,{}            ,'C' ,[] ,'k1*r1'    ,{'NMD'});
m = pwAddR(m, 'R46', {'mRNA20_UGA'}               ,{}                  ,{}            ,'C' ,[] ,'k1*r1'    ,{'degradation_background'});
m = pwAddR(m, 'R47', {'mRNA20_sec'}               ,{}                  ,{}            ,'C' ,[] ,'k1*r1'    ,{'degradation_background'});
m = pwAddR(m, 'R48', {'mRNA20'}                   ,{}                  ,{}            ,'C' ,[] ,'k1*r1'    ,{'degradation_background'});
m = pwAddR(m, 'R49', {'mRNA20_UGA'}               ,{'mRNA20'}            ,{}            ,'C' ,[] ,'k1*r1'    ,{'dropoff'});
% -60 polyA
m = pwAddR(m, 'R50', {'mRNA10'}                   ,{}                  ,{}            ,'C' ,[] ,'k1*r1'    ,{'degradation_polyA'});


%% C - Compartments
m = pwAddC(m, 'cytoplasm', 1);


%% U - Driving inputs
% the only driving input is tRNAsec, which is define here. The values of
% tRNAsec in the model range from 0 (0 nM added sodium selenite) to 200000
% (40 nM added sodium selenite) - linear scale is used
m = pwAddU(m, 'tRNAsec', 'steps', [-1 0]  , [0 25000]  , 'cytoplasm');


%% Y - Observables
% the only observable is total_mRNA
m = pwAddY(m, 'mRNA_total', 'mRNA70+mRNA70_UGA+mRNA70_sec + mRNA60+mRNA60_UGA+mRNA60_sec + mRNA50+mRNA50_UGA+mRNA50_sec + mRNA40+mRNA40_UGA+mRNA40_sec + mRNA30+mRNA30_UGA+mRNA30_sec + mRNA20+mRNA20_UGA+mRNA20_sec + mRNA10');


%% Observation parameters
m.t = 0:100:100000;

%% Designer layout properties
m.designerPropsM = [1 1 1 0 0 0 400 250 600 400 1 1 1 0 0 0 0 0 0];
